# Supplementary material for: Predicting Stimulus Modality and Working Memory Load During Visual- and Audiovisual-Acquired Equivalence Learning
Source: Front Hum Neurosci. 2020 Oct 8;14:569142. doi: 10.3389/fnhum.2020.569142 (PMC7578848; doi:10.3389/fnhum.2020.569142)
Supplement: Supplementary file 1 [file Table_1.XLSX]

## Sheet: FFT_stat
	Modality+WM-load									Modality+WM-load
	SS	df.	MS.	F	p	Partial Eta-squared	power			SS	df.	MS.	F	p	Partial Eta-squared	power		'Theta'		1.72262e-05	1.72262e-05	1.72262e-05	1.72262e-05
Frequency	0.556489	4	0.139122	147.393	0	0.228555	1		Frequency	1.09295	4	0.273238	467.395	0	0.652654	1		'Alpha'	1.72262e-05		5.01372e-05	0.049183	0.108393
Chance/Actual	11.6994	1	11.6994	12394.9	0	0.861661	1		Error	0.581675	995	0.000584598						'Beta'	1.72262e-05	5.01372e-05		0.31539	0.175383
Frequency*chance/actual	0.54394	4	0.135985	144.069	0	0.224558	1											'Gamma1'	1.72262e-05	0.049183	0.31539		0.998052
Error	2.10949	1990	0.00106004															'Gamma2'	1.72262e-05	0.108393	0.175383	0.998052
	Modality									Modality
	SS	df.	MS.	F	p	Partial Eta-squared	power			SS	df.	MS.	F	p	Partial Eta-squared	power		'Theta'		1.72262e-05	1.72262e-05	1.72262e-05	1.72262e-05
Frequency	0.745753	4	0.186438	153.902	0	0.236263	1		Frequency	1.40021	4	0.350052	759.762	0	0.753349	1		'Alpha'	1.72262e-05		0.000305389	1.72262e-05	0.997689
Chance/Actual	36.2241	1	36.2241	29902.4	0	0.937603	1		Error	0.458436	995	0.00046074						'Beta'	1.72262e-05	0.000305389		1.72262e-05	0.00113052
Frequency*chance/actual	0.660578	4	0.165145	136.324	0	0.215082	1											'Gamma1'	1.72262e-05	1.72262e-05	1.72262e-05		1.72262e-05
Error	2.41071	1990	0.00121141															'Gamma2'	1.72262e-05	0.997689	0.00113052	1.72262e-05
	WM-load									Wmload								'Theta'		1.72262e-05	1.72262e-05	1.72262e-05	1.72262e-05
	SS	df.	MS.	F	p	Partial Eta-squared	power			SS	df.	MS.	F	p	Partial Eta-squared	power		'Alpha'	1.72262e-05		1.72262e-05	1.72262e-05	1.72265e-05
Frequency	1.02598	4	0.256495	212.178	0	0.298978	1		Frequency	1.89749	4	0.474373	998.669	0	0.800588	1		'Beta'	1.72262e-05	1.72262e-05		1.72262e-05	1.72262e-05
Chance/Actual	2.04922	1	2.04922	1695.15	0	0.459995	1		Error	0.47263	995	0.000475005						'Gamma1'	1.72262e-05	1.72262e-05	1.72262e-05		0.230629
Frequency*chance/actual	0.881431	4	0.220358	182.284	0	0.26815	1											'Gamma2'	1.72262e-05	1.72265e-05	1.72262e-05	0.230629
Error	2.40565	1990	0.00120887
									Modality
										SS	df.	MS	F	p	Partial Eta-squared	power
									Frequency	1.40021	4	0.350052	759.762	0	0.753349	1
									Error	0.458436	995	0.00046074
									WM-load
										SS	df.	MS	F	p	Partial Eta-squared	power
									Frequency	1.89749	4	0.474373	998.669	0	0.800588	1
									Error	0.47263	995	0.000475005
									Modality+WM-load
										SS	df.	MS	F	p	Partial Eta-squared	power
									Frequency	1.09295	4	0.273238	467.395	0	0.652654	1
									Error	0.581675	995	0.000584598

## Sheet: Conn_stat
	Modality									Modality
	SS	df.	MS.	F	p	Partial Eta-squared	power			SS	df.	MS.	F	p	Partial Eta-squared	power		'Theta'		1.72262e-05	1.72262e-05	1.72262e-05	1.72262e-05
Frequency	0.601176	4	0.150294	130.905	0	0.208313	1		Frequency	1.166	4	0.291499	991.069	0	0.799366	1		'Alpha'	1.72262e-05		1.72262e-05	1.72262e-05	1.72262e-05
Chance/Actual	15.3449	1	15.3449	13365.3	0	0.870403	1		Error	0.292655	995	0.000294125						'Beta'	1.72262e-05	1.72262e-05		1.72262e-05	1.72262e-05
Frequency*chance/actual	0.569762	4	0.142441	124.064	0	0.1996	1											'Gamma1'	1.72262e-05	1.72262e-05	1.72262e-05		1.72262e-05
Error	2.28475	1990	0.00114812															'Gamma2'	1.72262e-05	1.72262e-05	1.72262e-05	1.72262e-05
	WM-Load									Modality
	SS	df.	MS.	F	p	Partial Eta-squared	power			SS	df.	MS.	F	p	Partial Eta-squared	power		'Theta'		0.000355897	1.72262e-05	1.72262e-05	1.72262e-05
Frequency	9.72427	4	2.43107	2115	0	0.809569	1		Frequency	19.0699	4	4.76746	12998	0	0.981222	1		'Alpha'	0.000355897		1.72262e-05	1.72262e-05	1.72262e-05
Chance/Actual	3.41115	1	3.41115	2967.66	0	0.598601	1		Error	0.36495	995	0.000366783						'Beta'	1.72262e-05	1.72262e-05		1.72262e-05	1.72262e-05
Frequency*chance/actual	9.34948	4	2.33737	2033.48	0	0.803436	1											'Gamma1'	1.72262e-05	1.72262e-05	1.72262e-05		1.72262e-05
Error	2.28739	1990	0.00114944															'Gamma2'	1.72262e-05	1.72262e-05	1.72262e-05	1.72262e-05
	WM-Load									Modality								'Theta'		1.72262e-05	1.72262e-05	1.72262e-05	1.72262e-05
	SS	df.	MS.	F	p	Partial Eta-squared	power			SS	df.	MS.	F	p	Partial Eta-squared	power		'Alpha'	1.72262e-05		1.72262e-05	1.72262e-05	1.72262e-05
Frequency	4.33728	4	1.08432	1188.48	0	0.704919	1		Frequency	8.42183	4	2.10546	4835.28	0	0.951072	1		'Beta'	1.72262e-05	1.72262e-05		1.72262e-05	0.963722
Chance/Actual	7.70983	1	7.70983	8450.44	0	0.809395	1		Error	0.433259	995	0.000435436						'Gamma1'	1.72262e-05	1.72262e-05	1.72262e-05		1.72262e-05
Frequency*chance/actual	4.09113	4	1.02278	1121.03	0	0.692622	1											'Gamma2'	1.72262e-05	1.72262e-05	0.963722	1.72262e-05
Error	1.81559	1990	0.000912359
									Modality
										SS	df.	MS	F	p	Partial Eta-squared	power
									Frequency	1.166	4	0.291499	991.069	0	0.799366	1
									Error	0.292655	995	0.000294125
									WM-load
										SS	df.	MS	F	p	Partial Eta-squared	power
									Frequency	19.0699	4	4.76746	12998	0	0.981222	1
									Error	0.36495	995	0.000366783
									Modality+WM-load
										SS	df.	MS	F	p	Partial Eta-squared	power
									Frequency	8.42183	4	2.10546	4835.28	0	0.951072	1
									Error	0.433259	995	0.000435436

## Sheet: CFC-stat
	Modality									Modality									'Theta-Beta'	'Theta-Gamma1'	'Alpha-Beta'	'Alpha-Gamma1'
	SS	df.	MS.	F	p	Partial Eta-squared	power			SS	df.	MS.	F	p	Partial Eta-squared	power		'Theta-Beta'		0.186465	0.24593	0.051383
Frequency	0.273581	3	0.0911936	80.9921	0	0.132414	1		Frequency	0.505001	3	0.168334	718.938	0	0.730427	1		'Theta-Gamma1'	0.186465		0.998916	0.945258
Chance/Actual	56.8174	1	56.8174	50461.4	0	0.969416	1		Error	0.186377	796	0.000234142						'Alpha-Beta'	0.24593	0.998916		0.897195
Frequency*chance/actual	0.246774	3	0.082258	73.056	0	0.121009	1											'Alpha-Gamma1'	0.051383	0.945258	0.897195
Error	1.79252	1592	0.00112596
	Wmload									WM-load
	SS	df.	MS.	F	p	Partial Eta-squared	power			SS	df.	MS.	F	p	Partial Eta-squared	power
Frequency	0.0386332	3	0.0128777	11.0202	3.66795e-07	0.0203442	0.9993		Frequency	0.0386332	3	0.0128777	0.993355	0.394996	0.00186373	0.272359
Chance/Actual	18.7818	1	18.7818	16072.6	0	0.909876	1		Error	20.6904	1596	0.0129639
Frequency*chance/actual	0.0482286	3	0.0160762	13.7573	7.35689e-09	0.0252694	0.999942
Error	1.86035	1592	0.00116856
	Modality+WM-load									Modality+WM-load
	SS	df.	MS.	F	p	Partial Eta-squared	power			SS	df.	MS.	F	p	Partial Eta-squared	power
Frequency	0.126366	3	0.0421221	45.2995	0	0.0786495	1		Frequency	0.126366	3	0.0421221	1.58044	0.192199	0.00296196	0.418701
Chance/Actual	40.8164	1	40.8164	43895.2	0	0.965001	1		Error	42.5368	1596	0.0266521
Frequency*chance/actual	0.240027	3	0.0800091	86.0442	0	0.139521	1
Error	1.48034	1592	0.00092986
									Modality
										SS	df.	MS	F	p	Partial Eta-squared	power
									Frequency	0.505001	3	0.168334	718.938	0	0.730427	1
									Error	0.186377	796	0.000234142
									WM-load
										SS	df.	MS	F	p	Partial Eta-squared	power
									Frequency	0.0386332	3	0.0128777	0.993355	0.394996	0.00186373	0.272359
									Error	20.6904	1596	0.0129639
									Modality+WM-load
										SS	df.	MS	F	p	Partial Eta-squared	power
									Frequency	0.126366	3	0.0421221	1.58044	0.192199	0.00296196	0.418701
									Error	42.5368	1596	0.0266521
